# Supplementary material for: Interactions with Nature, Good for the Mind and Body: A Narrative Review
Source: Int J Environ Res Public Health. 2024 Mar 12;21(3):329. doi: 10.3390/ijerph21030329 (PMC10970260; doi:10.3390/ijerph21030329)
Supplement: Supplementary file 1 [file ijerph-21-00329-s001.zip]

Archive with 1 entries (1 files):
- ijerph-2875094-supplementary.pdf
